# Supplementary material for: Gonadal steroid levels in rock pigeon eggs do not represent adequately maternal allocation
Source: Sci Rep. 2018 Jul 25;8:11213. doi: 10.1038/s41598-018-29478-4 (PMC6060151; doi:10.1038/s41598-018-29478-4)
Supplement: Supplementary file 2 — Supplementary Dataset [file 41598_2018_29478_MOESM2_ESM.xlsx]

## Sheet: datafile (amounts)
Raw hormone data corresponding to figure 2.										Raw hormone data corresponding to figure 4.
											ng
	Free hormones (ng)						Conjugated (ng)			Follicle	time 0 hrs			time 48 hrs, no treatment			time 48 hrs, proteinase-K treatment
Sample type	Progesterone	17-Hydroxyprogesterone	Androstenedione	Testosterone	Estrone	Estradiol	Testosterone	Estrone			Progesterone	Androstenedione	Testosterone	Progesterone	Androstenedione	Testosterone	Progesterone	Androstenedione	Testosterone
First follicles	935.48	3.2797	49.9277	4.39186	5.98284	0.0431148	4.01875	2.8289		1	1673.6	372.459	17.2421	1376.65	303.369	15.3619	1431.16	304.119	15.5597
	449.965	1.3124	15.3995	1.36763	4.00409	0.0470325	3.89105	1.67563		2	6775.49	269.226	12.458	6523.25	230.939	10.8133	6647.87	232.522	10.7959
	585.516	2.32377	60.1091	4.10182	5.09672	0.0238825	3.21152	0		3	2379.79	634.806	39.7916	2220.89	541.222	37.987	2124.59	553.973	37.7127
	366.32	1.92641	39.3075	1.69524	4.82381	0.0218712	4.22518	0		4	7228.51	521.294	99.0335	7733.86	478.854	99.5557	7406.26	443.441	93.8501
	1243.32	3.98635	65.6928	7.44932	9.62756	0.076413	3.17703	7.23547		5	6752.43	160.288	20.2642	6283.27	137.971	19.2678	6646.22	136.95	19.3317
	326.306	1.35483	19.2354	1.38571	4.26756	0.0907337	3.8996	1.97996		6	571.329	271.298	18.6851	641.844	258.224	18.8794	647.324	255.09	18.5497
	1462.25	3.41949	76.2483	3.46223	4.49021	0.0292985	13.2147	0		7	653.098	471.339	25.6694	703.906	403.178	24.1469	704.009	427.7	23.8394
	1151.14	2.51738	213.778	23.9528	8.98138	0.110077	5.74817	1.91893
	877.59	3.34531	100.007	5.61203	3.90666	0.0638551	9.74584	2.34506			Extreme values.
	1054.9	0.706418	43.9904	1.31942	6.81988	0.19797	8.96413	1.09369
	691.659	0.741261	40.8728	1.77914	6.2769	0.0305493	10.2907	6.42206
	1139.47	4.93375	60.3369	6.87736	6.89214	0.253556	10.4753	4.32226
Second follicles	1673.6	10.8359	372.459	17.2421	5.77759	0.0303793	4.99754	#VALUE!
	571.329	6.87881	271.298	18.6851	1.19767	0.0195243	14.7333	0.336591
	653.098	11.3536	471.339	25.6694	9.14425	0.0235131	8.28316	8.71817
	1294.35	7.38334	226.128	15.4538	9.17081	0.41669	9.32561	0
	766.71	6.51594	179.536	11.1947	4.41713	0.026457	12.971	0
	1173.68	5.33826	141.274	12.8288	9.53369	0.366672	5.60809	0.484841
	1485.48	5.25358	185.778	6.51255	14.3766	0.118963	7.93424	0
	1511.49	7.51745	154.152	11.8811	5.90486	0.0294499	22.1516	0.674413
	382.149	3.031	171.656	17.3148	2.43131	0.0763541	8.13135	1.21415
	1592	7.75174	290.242	30.2054	7.05994	0.0314438	12.736	0.590621
	647.073	11.0978	295.965	26.1779	2.20393	0.136527	7.37338	0.46223
	582.144	1.42161	176.578	11.8591	6.53429	0.221278	3.47657	2.87917
First eggs	2953.32	3.0425	21.614	1.08903	6.18111	0.0234811	6.82336	0.888154
	1778.04	3.0912	50.9229	1.26451	7.44242	0.118508	7.93594	0.252153
	2529.86	3.4315	145.467	3.6936	5.4982	0.0460321	7.96414	3.90207
	3347.27	4.96539	45.0977	1.68732	6.30759	0.1114	7.85633	0.623128
	3752.86	3.34178	28.2053	1.46105	6.41358	0.0823765	11.2069	0
	2653.3	4.96634	47.7131	1.57472	7.40104	0.122652	7.19713	0.986226
	2986.01	2.923	22.0803	1.06343	7.96985	0.0253609	7.32158	0.0848321
	2528.07	1.77374	18.4961	0.830206	5.96497	0.02306	7.66808	1.29351
Second eggs	4301.88	6.97054	151.061	10.9223	6.55864	0.0647798	6.37724	9.46247
	2036.89	4.72505	135.462	3.85929	6.86102	0.0818009	6.06188	1.64876
	2476.16	4.95497	156.767	4.70067	6.19543	0.0488321	7.56708	0
	2815.14	4.84626	164.112	12.544	7.74114	0.150403	7.16338	3.71632
	4762.49	9.16842	168.472	12.6099	8.57655	3.78749	7.54648	0
	4476.06	11.2426	260.17	12.6522	9.86603	0.0240319	8.29036	2.82589
	3339.1	3.82278	64.2351	7.01906	7.62073	0.0227012	7.9173	4.10051
	2776.99	3.08659	51.9392	3.75999	8.56692	0.150391	5.71369	0
	Levels below the quantification limit.
	Extreme values or missing values.

## Sheet: datafile (concentrations)
Raw hormone data corresponding to figure 2.										Raw hormone data corresponding to figure 4.
											ng/g
	Free hormones (ng/g)						Conjugated (ng/g)			Follicle	time 0 hrs			time 48 hrs, no treatment			time 48 hrs, proteinase-K treatment
Sample type	Progesterone	17-Hydroxyprogesterone	Androstenedione	Testosterone	Estrone	Estradiol	Testosterone	Estrone			Progesterone	Androstenedione	Testosterone	Progesterone	Androstenedione	Testosterone	Progesterone	Androstenedione	Testosterone
First follicles	472.799	1.65759	25.2339	2.21968	3.02377	0.0217906	2.03111	1.42975		1	600.223	133.579	6.18372	493.722	108.801	5.5094	513.272	109.07	5.58035
	271.014	0.79046	9.2751	0.823728	2.41166	0.0283277	2.34358	1.00924		2	2012.86	79.9817	3.70101	1937.93	68.6072	3.21242	1974.95	69.0775	3.20723
	267.115	1.06012	27.422	1.87127	2.32515	0.0108953	1.46511	0		3	795.678	212.246	13.3042	742.549	180.956	12.7009	710.353	185.22	12.6091
	182.485	0.959656	19.5813	0.844494	2.40301	0.0108953	2.1048	0		4	2347.38	169.284	32.16	2511.48	155.502	32.3296	2405.1	144.002	30.4768
	531.832	1.70517	28.1003	3.18646	4.11821	0.0326858	1.35898	3.09499		5	2134.35	50.6648	6.40523	1986.05	43.6105	6.09028	2100.77	43.288	6.11047
	203.75	0.845978	12.0109	0.86526	2.66473	0.0566555	2.43497	1.23631		6	318.822	151.394	10.427	358.172	144.098	10.5354	361.23	142.349	10.3514
	543.77	1.27161	28.3546	1.28751	1.66978	0.0108953	4.91416	0		7	302.626	218.405	11.8944	326.169	186.821	11.189	326.217	198.184	11.0465
	455.753	0.996667	84.6376	9.48325	3.55585	0.0435811	2.27578	0.75973
	329.426	1.25575	37.5403	2.10662	1.46647	0.0239696	3.65835	0.880278			Extreme values.
	394.783	0.264368	16.4628	0.493775	2.55226	0.0740879	3.35471	0.409301
	246.678	0.264368	14.5771	0.634524	2.23863	0.0108953	3.67014	2.2904
	509.214	2.20483	26.9638	3.0734	3.08001	0.113311	4.68127	1.93156
Second follicles	600.223	3.88621	133.579	6.18372	2.07209	0.0108953	1.79233	#VALUE!
	318.822	3.83862	151.394	10.427	0.668345	0.0108953	8.2217	0.18783
	302.626	5.26092	218.405	11.8944	4.23718	0.0108953	3.83817	4.03975
	548.269	3.12747	95.7847	6.54598	3.88462	0.176504	3.95019	0
	315.739	2.68334	73.935	4.61011	1.81902	0.0108953	5.3416	0
	502.195	2.28414	60.4485	5.48921	4.07928	0.156892	2.39959	0.207454
	544.19	1.9246	68.0579	2.38581	5.26673	0.0435811	2.90663	0
	559.188	2.78115	57.03	4.39552	2.18456	0.0108953	8.19517	0.249505
	272.652	2.16253	122.471	12.3536	1.73467	0.0544764	5.80148	0.86626
	551.629	2.68598	100.569	10.4662	2.44627	0.0108953	4.41301	0.204651
	392.451	6.73081	179.503	15.8769	1.33669	0.0828041	4.47197	0.280343
	252.24	0.615977	76.5104	5.13849	2.83127	0.0958785	1.50638	1.24753
First eggs	228.391	0.235288	1.67149	0.0842186	0.478007	0.00181588	0.527675	0.0686841
	141.672	0.246303	4.05748	0.100755	0.593003	0.00944258	0.632325	0.0200913
	179.637	0.243659	10.3291	0.26227	0.390409	0.00326858	0.565506	0.277073
	250.988	0.372318	3.38155	0.12652	0.47296	0.00835305	0.589089	0.0467239
	264.726	0.235728	1.98959	0.103062	0.452412	0.00581082	0.79053	0
	188.556	0.352931	3.39071	0.111907	0.525952	0.00871622	0.511461	0.0700858
	213.802	0.209291	1.58098	0.0761429	0.570653	0.00181588	0.524236	0.0060741
	199.074	0.139674	1.45649	0.0653752	0.469716	0.00181588	0.603829	0.101858
Second eggs	313.53	0.508027	11.0096	0.796039	0.478007	0.00472129	0.464786	0.689644
	162.779	0.377606	10.8255	0.308417	0.548302	0.00653717	0.484439	0.131761
	202.574	0.405364	12.8251	0.38456	0.506846	0.00399494	0.61906	0
	231.12	0.397874	13.4735	1.02985	0.63554	0.012348	0.588107	0.305107
	386.34	0.743755	13.6667	1.02293	0.695742	0.307247	0.612181	0
	338.216	0.849503	19.6588	0.956016	0.745489	0.00181588	0.62643	0.213528
	267.096	0.305786	5.1382	0.561458	0.609585	0.00181588	0.633308	0.328002
	241.419	0.268334	4.51535	0.326876	0.744768	0.0130743	0.496722	0
	Levels below the quantification limit.
	Extreme values or missing values.
